# Supplementary material for: ﻿Four new species of the genus Andixius Emeljanov & Hayashi (Hemiptera, Fulgoromorpha, Cixiidae) from China
Source: Zookeys. 2023 Jan 19;1141:149–68. doi: 10.3897/zookeys.1141.84564 (PMC10209291; doi:10.3897/zookeys.1141.84564)
Supplement: XML Treatment for Andixius [file zookeys.1141.84564-treatment1.xml]

<!DOCTYPE tp:taxon-treatment
  PUBLIC "-//TaxonX//DTD Taxonomic Treatment Publishing DTD v0 20100105//EN" "tax-treatment-NSO.dtd">
<tp:taxon-treatment xmlns:tp="http://www.plazi.org/taxpub"><tp:treatment-meta><kwd-group><label>Taxon classification</label><kwd>
              <named-content content-type="kingdom">Animalia</named-content>
            </kwd><kwd>
              <named-content content-type="order">Hemiptera</named-content>
            </kwd><kwd>
              <named-content content-type="family">Cixiidae</named-content>
            </kwd></kwd-group><mixed-citation publication-type="journal"><person-group><name><surname>Wang</surname><given-names>Xiao-Ya</given-names></name><name><surname>Zhi</surname><given-names>Yan</given-names></name><name><surname>Yang</surname><given-names>Lin</given-names></name><name><surname>Chen</surname><given-names>Xiang-Sheng</given-names></name></person-group><article-title>﻿Four new species of the genus <italic><tp:taxon-name><tp:taxon-name-part taxon-name-part-type="genus" reg="Andixius">Andixius</tp:taxon-name-part></tp:taxon-name></italic> Emeljanov &amp; Hayashi (<tp:taxon-name><tp:taxon-name-part taxon-name-part-type="order">Hemiptera</tp:taxon-name-part></tp:taxon-name>, <tp:taxon-name><tp:taxon-name-part taxon-name-part-type="infraorder">Fulgoromorpha</tp:taxon-name-part></tp:taxon-name>, <tp:taxon-name><tp:taxon-name-part taxon-name-part-type="family">Cixiidae</tp:taxon-name-part></tp:taxon-name>) from China</article-title><source>Zookeys</source><day>19</day><month>01</month><year>2023</year><volume>1141</volume><fpage>149</fpage><lpage>168</lpage><pub-id pub-id-type="doi">10.3897/zookeys.1141.84564</pub-id></mixed-citation></tp:treatment-meta><tp:nomenclature><label>﻿</label><tp:taxon-name>
            <object-id xmlns:xlink="http://www.w3.org/1999/xlink" content-type="arpha" xlink:type="simple">82C5BC63-F0EB-59CD-989A-7B59AFE2B2F4</object-id>
            <tp:taxon-name-part taxon-name-part-type="genus" reg="Andixius">Andixius</tp:taxon-name-part>
          </tp:taxon-name><tp:taxon-authority>Emeljanov &amp; Hayashi, 2007</tp:taxon-authority><tp:nomenclature-citation-list><tp:nomenclature-citation><tp:taxon-name>
                <tp:taxon-name-part taxon-name-part-type="genus" reg="Andixius">Andixius</tp:taxon-name-part>
              </tp:taxon-name><comment>Emeljanov &amp; Hayashi, 2007: 127; <xref ref-type="bibr" rid="B9">Zhi et al. 2018</xref>: 56; <xref ref-type="bibr" rid="B7">Wang et al. 2020</xref>: 441.</comment></tp:nomenclature-citation></tp:nomenclature-citation-list></tp:nomenclature><tp:treatment-sec sec-type="type species" id="SECID0EXIAC"><title>Type species.</title><p><italic><tp:taxon-name><tp:taxon-name-part taxon-name-part-type="genus" reg="Andixius">Andixius</tp:taxon-name-part><tp:taxon-name-part taxon-name-part-type="species" reg="nupta">nupta</tp:taxon-name-part></tp:taxon-name></italic> Emeljanov &amp; Hayashi, 2007, original designation.</p></tp:treatment-sec><tp:treatment-sec sec-type="diagnosis" id="SECID0EIJAC"><title>Diagnosis.</title><p>The distinctive characters proposed by <xref ref-type="bibr" rid="B9">Zhi et al. (2018)</xref> are modified as follows: head including eyes distinctly narrower than pronotum. Lateral carinae of frons and postclypeus foliate. Rostrum long, extended considerably beyond hind coxae. Forewings without trifid branching of ScP+R and MP near basal cell, ScP+R (ScP+RA and RP) forming a short common stalk. Legs simple, fore coxae without angular apical lobe, hind tibia with several small lateral spines.</p></tp:treatment-sec><tp:treatment-sec sec-type="distribution" id="SECID0ESJAC"><title>Distribution.</title><p>China (Guangdong, Guangxi, Taiwan, Xizang, Yunnan), Japan (Ryukyu Islands).</p><sec sec-type="﻿Checklist and distributions of species of Andixius Emeljanov &amp; Hayashi" id="SECID0EXJAC"><title>﻿Checklist and distributions of species of <italic><tp:taxon-name><tp:taxon-name-part taxon-name-part-type="genus" reg="Andixius">Andixius</tp:taxon-name-part></tp:taxon-name></italic> Emeljanov &amp; Hayashi</title><p><italic><tp:taxon-name><tp:taxon-name-part taxon-name-part-type="genus" reg="Andixius">A.</tp:taxon-name-part><tp:taxon-name-part taxon-name-part-type="species" reg="cultratus">cultratus</tp:taxon-name-part></tp:taxon-name></italic> Wang, Zhi &amp; Chen, 2020; China (Guangdong).</p><p><italic><tp:taxon-name><tp:taxon-name-part taxon-name-part-type="genus" reg="Andixius">A.</tp:taxon-name-part><tp:taxon-name-part taxon-name-part-type="species" reg="flagellihamus">flagellihamus</tp:taxon-name-part></tp:taxon-name></italic> Wang &amp; Chen, sp. nov.; China (Xizang).</p><p><italic><tp:taxon-name><tp:taxon-name-part taxon-name-part-type="genus" reg="Andixius">A.</tp:taxon-name-part><tp:taxon-name-part taxon-name-part-type="species" reg="gracilispinus">gracilispinus</tp:taxon-name-part></tp:taxon-name></italic> Wang &amp; Chen, sp. nov.; China (Xizang).</p><p><italic><tp:taxon-name><tp:taxon-name-part taxon-name-part-type="genus" reg="Andixius">A.</tp:taxon-name-part><tp:taxon-name-part taxon-name-part-type="species" reg="lingulatus">lingulatus</tp:taxon-name-part></tp:taxon-name></italic> Wang, Zhi &amp; Chen, 2020; China (Guangxi).</p><p><italic><tp:taxon-name><tp:taxon-name-part taxon-name-part-type="genus" reg="Andixius">A.</tp:taxon-name-part><tp:taxon-name-part taxon-name-part-type="species" reg="longispinus">longispinus</tp:taxon-name-part></tp:taxon-name></italic> Zhi &amp; Chen, 2018; China (Yunnan).</p><p><italic><tp:taxon-name><tp:taxon-name-part taxon-name-part-type="genus" reg="Andixius">A.</tp:taxon-name-part><tp:taxon-name-part taxon-name-part-type="species" reg="nupta">nupta</tp:taxon-name-part></tp:taxon-name></italic> Emeljanov &amp; Hayashi, 2007; Japan (Ryukyus).</p><p><italic><tp:taxon-name><tp:taxon-name-part taxon-name-part-type="genus" reg="Andixius">A.</tp:taxon-name-part><tp:taxon-name-part taxon-name-part-type="species" reg="productus">productus</tp:taxon-name-part></tp:taxon-name></italic> Wang &amp; Chen, sp. nov.; China (Xizang).</p><p><italic><tp:taxon-name><tp:taxon-name-part taxon-name-part-type="genus" reg="Andixius">A.</tp:taxon-name-part><tp:taxon-name-part taxon-name-part-type="species" reg="trifurcus">trifurcus</tp:taxon-name-part></tp:taxon-name></italic> Zhi &amp; Chen, 2018; China (Yunnan).</p><p><italic><tp:taxon-name><tp:taxon-name-part taxon-name-part-type="genus" reg="Andixius">A.</tp:taxon-name-part><tp:taxon-name-part taxon-name-part-type="species" reg="truncatus">truncatus</tp:taxon-name-part></tp:taxon-name></italic> Wang &amp; Chen, sp. nov.; (Guangxi).</p><p><italic><tp:taxon-name><tp:taxon-name-part taxon-name-part-type="genus" reg="Andixius">A.</tp:taxon-name-part><tp:taxon-name-part taxon-name-part-type="species" reg="venustus">venustus</tp:taxon-name-part></tp:taxon-name></italic> (Tsaur &amp; Hsu, 1991); China (Taiwan).</p></sec></tp:treatment-sec><ref-list><ref id="B9"><mixed-citation xmlns:xlink="http://www.w3.org/1999/xlink" xlink:type="simple"><person-group><name name-style="western"><surname>Zhi</surname><given-names>Y</given-names></name><name name-style="western"><surname>Yang</surname><given-names>L</given-names></name><name name-style="western"><surname>Zhang</surname><given-names>P</given-names></name><name name-style="western"><surname>Chen</surname><given-names>XS</given-names></name></person-group> (<year>2018</year>) <article-title>Two new species of the genus <italic><tp:taxon-name><tp:taxon-name-part taxon-name-part-type="genus">Andixius</tp:taxon-name-part></tp:taxon-name></italic> Emeljanov &amp; Hayashi from China (<tp:taxon-name><tp:taxon-name-part taxon-name-part-type="order">Hemiptera</tp:taxon-name-part></tp:taxon-name>, <tp:taxon-name><tp:taxon-name-part taxon-name-part-type="infraorder">Fulgoromorpha</tp:taxon-name-part></tp:taxon-name>, <tp:taxon-name><tp:taxon-name-part taxon-name-part-type="family">Cixiidae</tp:taxon-name-part></tp:taxon-name>).</article-title><source>ZooKeys</source><volume>739</volume>: <fpage>55</fpage>–<lpage>64</lpage>. <ext-link xlink:type="simple" ext-link-type="doi" xlink:href="10.3897/zookeys.739.13043">https://doi.org/10.3897/zookeys.739.13043</ext-link></mixed-citation></ref><ref id="B7"><mixed-citation xmlns:xlink="http://www.w3.org/1999/xlink" xlink:type="simple"><person-group><name name-style="western"><surname>Wang</surname><given-names>XY</given-names></name><name name-style="western"><surname>Zhi</surname><given-names>Y</given-names></name><name name-style="western"><surname>Chen</surname><given-names>XS</given-names></name></person-group> (<year>2020</year>) <article-title>Key to species of the genus <italic><tp:taxon-name><tp:taxon-name-part taxon-name-part-type="genus">Andixius</tp:taxon-name-part></tp:taxon-name></italic> Emeljanov &amp; Hayashi (<tp:taxon-name><tp:taxon-name-part taxon-name-part-type="order">Hemiptera</tp:taxon-name-part></tp:taxon-name>: <tp:taxon-name><tp:taxon-name-part taxon-name-part-type="infraorder">Fulgoromorpha</tp:taxon-name-part></tp:taxon-name>: <tp:taxon-name><tp:taxon-name-part taxon-name-part-type="family">Cixiidae</tp:taxon-name-part></tp:taxon-name>) with descriptions of two new species.</article-title><source>Zootaxa</source><volume>4802</volume>(<issue>3</issue>): <fpage>440</fpage>–<lpage>448</lpage>. <ext-link xlink:type="simple" ext-link-type="doi" xlink:href="10.11646/zootaxa.4802.3.2">https://doi.org/10.11646/zootaxa.4802.3.2</ext-link></mixed-citation></ref></ref-list></tp:taxon-treatment>
