# Supplementary material for: ﻿Four new species of the genus Andixius Emeljanov & Hayashi (Hemiptera, Fulgoromorpha, Cixiidae) from China
Source: Zookeys. 2023 Jan 19;1141:149–68. doi: 10.3897/zookeys.1141.84564 (PMC10209291; doi:10.3897/zookeys.1141.84564)
Supplement: XML Treatment for Andixius flagellihamus [file zookeys.1141.84564-treatment2.xml]

<!DOCTYPE tp:taxon-treatment
  PUBLIC "-//TaxonX//DTD Taxonomic Treatment Publishing DTD v0 20100105//EN" "tax-treatment-NSO.dtd">
<tp:taxon-treatment xmlns:tp="http://www.plazi.org/taxpub"><tp:treatment-meta><kwd-group><label>Taxon classification</label><kwd>
              <named-content content-type="kingdom">Animalia</named-content>
            </kwd><kwd>
              <named-content content-type="order">Hemiptera</named-content>
            </kwd><kwd>
              <named-content content-type="family">Cixiidae</named-content>
            </kwd></kwd-group><mixed-citation publication-type="journal"><person-group><name><surname>Wang</surname><given-names>Xiao-Ya</given-names></name><name><surname>Zhi</surname><given-names>Yan</given-names></name><name><surname>Yang</surname><given-names>Lin</given-names></name><name><surname>Chen</surname><given-names>Xiang-Sheng</given-names></name></person-group><article-title>﻿Four new species of the genus <italic><tp:taxon-name><tp:taxon-name-part taxon-name-part-type="genus" reg="Andixius">Andixius</tp:taxon-name-part></tp:taxon-name></italic> Emeljanov &amp; Hayashi (<tp:taxon-name><tp:taxon-name-part taxon-name-part-type="order">Hemiptera</tp:taxon-name-part></tp:taxon-name>, <tp:taxon-name><tp:taxon-name-part taxon-name-part-type="infraorder">Fulgoromorpha</tp:taxon-name-part></tp:taxon-name>, <tp:taxon-name><tp:taxon-name-part taxon-name-part-type="family">Cixiidae</tp:taxon-name-part></tp:taxon-name>) from China</article-title><source>Zookeys</source><day>19</day><month>01</month><year>2023</year><volume>1141</volume><fpage>149</fpage><lpage>168</lpage><pub-id pub-id-type="doi">10.3897/zookeys.1141.84564</pub-id></mixed-citation></tp:treatment-meta><tp:nomenclature><label>﻿</label><tp:taxon-name>
            <object-id xmlns:xlink="http://www.w3.org/1999/xlink" content-type="arpha" xlink:type="simple">4A130AF2-7552-5EC5-BFB7-D1E5DCAE7E08</object-id>
            <tp:taxon-name-part taxon-name-part-type="genus" reg="Andixius">Andixius</tp:taxon-name-part>
            <tp:taxon-name-part taxon-name-part-type="species" reg="flagellihamus">flagellihamus</tp:taxon-name-part>
            <object-id xmlns:xlink="http://www.w3.org/1999/xlink" content-type="zoobank" xlink:type="simple">https://zoobank.org/5BB7E534-9C4C-4507-8FA5-CA5C1D3D5646</object-id>
          </tp:taxon-name><tp:taxon-authority>Wang &amp; Chen</tp:taxon-authority><tp:taxon-status xmlns:xlink="http://www.w3.org/1999/xlink" xlink:type="simple">sp. nov.</tp:taxon-status><xref ref-type="fig" rid="F1">Figs 1A, B</xref><xref ref-type="fig" rid="F2">, 2A–C</xref><xref ref-type="fig" rid="F3">, 3A–H</xref></tp:nomenclature><tp:treatment-sec sec-type="type material" id="SECID0EENAE"><title>Type material.</title><p><bold><italic>Holotype</italic></bold>: ♂, <bold>China</bold>: Xizang Province, Medog County, Beibeng Town (<named-content xmlns:xlink="http://www.w3.org/1999/xlink" content-type="dwc:verbatimCoordinates" xlink:type="simple"><named-content content-type="geo-json" specific-use="{&#34;type&#34;:&#34;Point&#34;,&#34;coordinates&#34;:[95.181900,29.248300]}" id="NCID0EUNAE" xlink:type="simple">29.2483°N, 95.1819°E</named-content></named-content>), 15 August 2020, Yongjin Sui leg.; <bold><italic>Paratypes</italic></bold>: ♂, same data as holotype.</p></tp:treatment-sec><tp:treatment-sec sec-type="description" id="SECID0E3NAE"><title>Description.</title><p>Body length: male 6.65–7.00 mm (<italic>n</italic> = 2).</p><p><bold><italic>Coloration</italic>.</bold> General color light yellowish brown (Figs <xref ref-type="fig" rid="F1">1A, B</xref>, <xref ref-type="fig" rid="F2">2A, B</xref>). Eyes black-brown, ocelli faint yellowish brown, semitranslucent. Lateral margin of frons yellowish brown, behind eyes with two brown spots. Antenna, vertex, face, and rostrum generally yellowish brown. Pronotum and mesonotum yellowish brown. Forewing semitranslucent, with veins and stigma yellowish brown, tubercles black-brown; costal vein, slightly in front of and behind stigma and near claval fork with an irregular puce spot. Hind tibiae yellowish brown. Ventral abdomen brown.</p><fig id="F1" position="float" orientation="portrait"><object-id xmlns:xlink="http://www.w3.org/1999/xlink" content-type="doi" xlink:type="simple">10.3897/zookeys.1141.84564.figure1</object-id><object-id xmlns:xlink="http://www.w3.org/1999/xlink" content-type="arpha" xlink:type="simple">61760E57-18A9-5C7D-A6A9-4B7F5F5174FD</object-id><label>Figure 1.</label><caption><p>New species of <italic><tp:taxon-name><tp:taxon-name-part taxon-name-part-type="genus" reg="Andixius">Andixius</tp:taxon-name-part></tp:taxon-name></italic><bold>A, B</bold><italic><tp:taxon-name><tp:taxon-name-part taxon-name-part-type="genus" reg="Andixius">A.</tp:taxon-name-part><tp:taxon-name-part taxon-name-part-type="species" reg="flagellihamus">flagellihamus</tp:taxon-name-part></tp:taxon-name></italic> sp. nov., male <bold>A</bold> dorsal view <bold>B</bold> lateral view <bold>C, D</bold><italic><tp:taxon-name><tp:taxon-name-part taxon-name-part-type="genus" reg="Andixius">A.</tp:taxon-name-part><tp:taxon-name-part taxon-name-part-type="species" reg="gracilispinus">gracilispinus</tp:taxon-name-part></tp:taxon-name></italic> sp. nov., male <bold>C</bold> dorsal view <bold>D</bold> lateral view <bold>E, F</bold><italic><tp:taxon-name><tp:taxon-name-part taxon-name-part-type="genus" reg="Andixius">A.</tp:taxon-name-part><tp:taxon-name-part taxon-name-part-type="species" reg="productus">productus</tp:taxon-name-part></tp:taxon-name></italic> sp. nov., male <bold>E</bold> dorsal view <bold>F</bold> lateral view <bold>G, H</bold><italic><tp:taxon-name><tp:taxon-name-part taxon-name-part-type="genus" reg="Andixius">A.</tp:taxon-name-part><tp:taxon-name-part taxon-name-part-type="species" reg="truncatus">truncatus</tp:taxon-name-part></tp:taxon-name></italic> sp. nov., male <bold>G</bold> dorsal view <bold>H</bold> lateral view. Scale bars: 0.5 mm.</p></caption><graphic xmlns:xlink="http://www.w3.org/1999/xlink" xlink:href="zookeys-1141-149_article-84564__-g001.jpg" position="float" orientation="portrait" xlink:type="simple" id="oo_797444.jpg"><uri content-type="original_file" xlink:type="simple">https://binary.pensoft.net/fig/797444</uri></graphic></fig><fig id="F2" position="float" orientation="portrait"><object-id xmlns:xlink="http://www.w3.org/1999/xlink" content-type="doi" xlink:type="simple">10.3897/zookeys.1141.84564.figure2</object-id><object-id xmlns:xlink="http://www.w3.org/1999/xlink" content-type="arpha" xlink:type="simple">5C9B1D0D-E052-5274-BEEB-17BE240918B0</object-id><label>Figure 2.</label><caption><p><italic><tp:taxon-name><tp:taxon-name-part taxon-name-part-type="genus" reg="Andixius">Andixius</tp:taxon-name-part><tp:taxon-name-part taxon-name-part-type="species" reg="flagellihamus">flagellihamus</tp:taxon-name-part></tp:taxon-name></italic> sp. nov., male <bold>A</bold> head and thorax, dorsal view <bold>B</bold> face, ventral view <bold>C</bold> forewing. Scale bars: 0.5 mm (<bold>A, B</bold>); 1.0 mm (<bold>C</bold>).</p></caption><graphic xmlns:xlink="http://www.w3.org/1999/xlink" xlink:href="zookeys-1141-149_article-84564__-g002.jpg" position="float" orientation="portrait" xlink:type="simple" id="oo_797445.jpg"><uri content-type="original_file" xlink:type="simple">https://binary.pensoft.net/fig/797445</uri></graphic></fig><p><bold><italic>Head and thorax</italic>.</bold> Vertex (Figs <xref ref-type="fig" rid="F1">1A</xref>, <xref ref-type="fig" rid="F2">2A</xref>) 1.14 times longer than wide; anterior and posterior margin slightly recessed, lateral carinae developed, median carina absent. Frons (Fig. <xref ref-type="fig" rid="F2">2B</xref>) claviform, 2.58 times as long as wide. Pronotum (Figs <xref ref-type="fig" rid="F1">1A</xref>, <xref ref-type="fig" rid="F2">2A</xref>) as long as vertex. Mesonotum 1.40 times longer than pronotum and vertex combined, lateral carinae curved outwards. Forewing (Figs <xref ref-type="fig" rid="F1">1B</xref>, <xref ref-type="fig" rid="F2">2C</xref>) 2.28 times longer than wide, with 12 apical cells and six subapical cells; RP 3 branches, MP with five terminals: MP<sub>11</sub>, MP<sub>12</sub>, MP<sub>2</sub>, MP<sub>3</sub>, and MP<sub>4</sub>, fork MP<sub>1</sub>+MP<sub>2</sub> basad of fork MP<sub>3</sub>+MP<sub>4</sub>. Hind tibia with three lateral spines; chaetotaxy of hind tarsi 6/7.</p><p><bold><italic>Male genitalia</italic>.</bold> Pygofer (Fig. <xref ref-type="fig" rid="F3">3A, C</xref>) symmetrical. Medioventral process rounded protruding in ventral view. Anal segment (Fig. <xref ref-type="fig" rid="F3">3A, D</xref>) asymmetrical, apical margin expanded downwards in lateral view; 2.28 times longer than wide in dorsal view; anal style strap-shaped, not beyond anal segment. Gonostyli (Fig. <xref ref-type="fig" rid="F3">3B, C</xref>) symmetrical ventrally; in inner lateral view, base slender, apex enlarged. Aedeagus (Fig. <xref ref-type="fig" rid="F3">3E–H</xref>) with five processes. In left side view, basal ventral margin of periandrium protruding; in right side view, base of periandrium with a U-shaped spinose process, directed cephalad; in ventral view, near base of periandrium with a long spinose process, apex curved upwards, forming a hooked process, directed cephalad. Endosoma somewhat long, apex with a hooked spinose process.</p><fig id="F3" position="float" orientation="portrait"><object-id xmlns:xlink="http://www.w3.org/1999/xlink" content-type="doi" xlink:type="simple">10.3897/zookeys.1141.84564.figure3</object-id><object-id xmlns:xlink="http://www.w3.org/1999/xlink" content-type="arpha" xlink:type="simple">56729476-74AD-5D4C-A859-790405448315</object-id><label>Figure 3.</label><caption><p><italic><tp:taxon-name><tp:taxon-name-part taxon-name-part-type="genus" reg="Andixius">Andixius</tp:taxon-name-part><tp:taxon-name-part taxon-name-part-type="species" reg="flagellihamus">flagellihamus</tp:taxon-name-part></tp:taxon-name></italic> sp. nov., male <bold>A</bold> genitalia, lateral view <bold>B</bold> gonostyli, lateral view <bold>C</bold> pygofer and gonostyli, ventral view <bold>D</bold> anal segment, dorsal view <bold>E</bold> aedeagus, right side <bold>F</bold> aedeagus, left side <bold>G</bold> aedeagus, dorsal view <bold>H</bold> aedeagus, ventral view. Scale bars: 0.5 mm.</p></caption><graphic xmlns:xlink="http://www.w3.org/1999/xlink" xlink:href="zookeys-1141-149_article-84564__-g003.jpg" position="float" orientation="portrait" xlink:type="simple" id="oo_797446.jpg"><uri content-type="original_file" xlink:type="simple">https://binary.pensoft.net/fig/797446</uri></graphic></fig></tp:treatment-sec><tp:treatment-sec sec-type="distribution" id="SECID0EBWAE"><title>Distribution.</title><p>China (Xizang) (Fig. <xref ref-type="fig" rid="F12">12</xref>).</p></tp:treatment-sec><tp:treatment-sec sec-type="etymology" id="SECID0ELWAE"><title>Etymology.</title><p>The specific name is derived from the Latin adjective <italic>flagellihamus</italic>, referring to the 1-hooked spinose process arising from the apex of the endosoma.</p></tp:treatment-sec><tp:treatment-sec sec-type="remarks" id="SECID0ETWAE"><title>Remarks.</title><p>This species can be distinguished from the other species of the genus by the following characters: basal right side of periandrium with a U-shaped spinose process; basal ventral margin of periandrium with a long spinose process, apex curved upwards, forming a hooked process; apex of endosoma with a hooked spinose process.</p></tp:treatment-sec><tp:treatment-sec><!--Section generated to contain objects referenced in tp:taxon-treatment.--><fig id="F12" position="float" orientation="portrait"><object-id xmlns:xlink="http://www.w3.org/1999/xlink" content-type="doi" xlink:type="simple">10.3897/zookeys.1141.84564.figure12</object-id><object-id xmlns:xlink="http://www.w3.org/1999/xlink" content-type="arpha" xlink:type="simple">108C0D5A-339E-5C0C-B7C2-77323C8A961B</object-id><label>Figure 12.</label><caption><p>Geographic distribution of <italic><tp:taxon-name><tp:taxon-name-part taxon-name-part-type="genus" reg="Andixius">Andixius</tp:taxon-name-part></tp:taxon-name></italic> species.</p></caption><graphic xmlns:xlink="http://www.w3.org/1999/xlink" xlink:href="zookeys-1141-149_article-84564__-g012.jpg" position="float" orientation="portrait" xlink:type="simple" id="oo_797455.jpg"><uri content-type="original_file" xlink:type="simple">https://binary.pensoft.net/fig/797455</uri></graphic></fig></tp:treatment-sec></tp:taxon-treatment>
