# Supplementary material for: ﻿Four new species of the genus Andixius Emeljanov & Hayashi (Hemiptera, Fulgoromorpha, Cixiidae) from China
Source: Zookeys. 2023 Jan 19;1141:149–68. doi: 10.3897/zookeys.1141.84564 (PMC10209291; doi:10.3897/zookeys.1141.84564)
Supplement: XML Treatment for Andixius gracilispinus [file zookeys.1141.84564-treatment3.xml]

<!DOCTYPE tp:taxon-treatment
  PUBLIC "-//TaxonX//DTD Taxonomic Treatment Publishing DTD v0 20100105//EN" "tax-treatment-NSO.dtd">
<tp:taxon-treatment xmlns:tp="http://www.plazi.org/taxpub"><tp:treatment-meta><kwd-group><label>Taxon classification</label><kwd>
              <named-content content-type="kingdom">Animalia</named-content>
            </kwd><kwd>
              <named-content content-type="order">Hemiptera</named-content>
            </kwd><kwd>
              <named-content content-type="family">Cixiidae</named-content>
            </kwd></kwd-group><mixed-citation publication-type="journal"><person-group><name><surname>Wang</surname><given-names>Xiao-Ya</given-names></name><name><surname>Zhi</surname><given-names>Yan</given-names></name><name><surname>Yang</surname><given-names>Lin</given-names></name><name><surname>Chen</surname><given-names>Xiang-Sheng</given-names></name></person-group><article-title>﻿Four new species of the genus <italic><tp:taxon-name><tp:taxon-name-part taxon-name-part-type="genus" reg="Andixius">Andixius</tp:taxon-name-part></tp:taxon-name></italic> Emeljanov &amp; Hayashi (<tp:taxon-name><tp:taxon-name-part taxon-name-part-type="order">Hemiptera</tp:taxon-name-part></tp:taxon-name>, <tp:taxon-name><tp:taxon-name-part taxon-name-part-type="infraorder">Fulgoromorpha</tp:taxon-name-part></tp:taxon-name>, <tp:taxon-name><tp:taxon-name-part taxon-name-part-type="family">Cixiidae</tp:taxon-name-part></tp:taxon-name>) from China</article-title><source>Zookeys</source><day>19</day><month>01</month><year>2023</year><volume>1141</volume><fpage>149</fpage><lpage>168</lpage><pub-id pub-id-type="doi">10.3897/zookeys.1141.84564</pub-id></mixed-citation></tp:treatment-meta><tp:nomenclature><label>﻿</label><tp:taxon-name>
            <object-id xmlns:xlink="http://www.w3.org/1999/xlink" content-type="arpha" xlink:type="simple">BECD8207-9CC0-51A5-91D1-51B9D3F7165C</object-id>
            <tp:taxon-name-part taxon-name-part-type="genus" reg="Andixius">Andixius</tp:taxon-name-part>
            <tp:taxon-name-part taxon-name-part-type="species" reg="gracilispinus">gracilispinus</tp:taxon-name-part>
            <object-id xmlns:xlink="http://www.w3.org/1999/xlink" content-type="zoobank" xlink:type="simple">https://zoobank.org/4CF579B2-3F5B-4926-99D8-59E7F8E16E85</object-id>
          </tp:taxon-name><tp:taxon-authority>Wang &amp; Chen</tp:taxon-authority><tp:taxon-status xmlns:xlink="http://www.w3.org/1999/xlink" xlink:type="simple">sp. nov.</tp:taxon-status><xref ref-type="fig" rid="F1">Figs 1C, D</xref><xref ref-type="fig" rid="F4">, 4A–C</xref><xref ref-type="fig" rid="F5">, 5A–H</xref></tp:nomenclature><tp:treatment-sec sec-type="type material" id="SECID0EOYAE"><title>Type material.</title><p><bold><italic>Holotype</italic></bold>: ♂, <bold>China</bold>: Xizang Province, Bomê County, Yigong Town, Tongmai Village (<named-content xmlns:xlink="http://www.w3.org/1999/xlink" content-type="dwc:verbatimCoordinates" xlink:type="simple"><named-content content-type="geo-json" specific-use="{&#34;type&#34;:&#34;Point&#34;,&#34;coordinates&#34;:[95.086700,30.107100]}" id="NCID0E5YAE" xlink:type="simple">30.1071°N, 95.0867°E</named-content></named-content>), 18–20 August 2020, Yongjin Sui leg.; <bold><italic>Paratypes</italic></bold>: ♂, same data as holotype.</p></tp:treatment-sec><tp:treatment-sec sec-type="description" id="SECID0EGZAE"><title>Description.</title><p>Body length: male 5.63–5.82 mm (<italic>n</italic> = 2).</p><p><bold><italic>Coloration</italic>.</bold> General color yellowish brown (Figs <xref ref-type="fig" rid="F1">1C, D</xref>, <xref ref-type="fig" rid="F4">4A, B</xref>). Eyes black-brown, ocelli faint light yellowish brown, semitranslucent. Lateral margin of frons yellowish brown, behind eyes with an off-white spot. Antenna and vertex yellowish brown. Face and rostrum dark fawn. Pronotum and mesonotum black. Forewing semitranslucent, with veins, stigma, and tubercles black-brown; basal and middle part of forewings with an inner oblique stripe; base and lateral margin black-brown; in front of fork CuA<sub>1</sub>+CuA<sub>2</sub> with a pale spot; costal vein with three small, spaced, dark brown spots; behind stigma and near claval fork with an irregular puce spot; apical half of wing with brown patches. Hind tibiae light brown. Ventral abdomen brown.</p><p><bold><italic>Head and thorax</italic>.</bold> Vertex (Figs <xref ref-type="fig" rid="F1">1C</xref>, <xref ref-type="fig" rid="F4">4A</xref>) 1.37 times longer than wide; anterior margin slightly curved, recessed; posterior margin V-shaped, recessed; lateral carinae developed; median carina absent. Frons (Fig. <xref ref-type="fig" rid="F4">4 B</xref>) claviform, 2.85 times as long as wide. Pronotum (Figs <xref ref-type="fig" rid="F1">1C</xref>, <xref ref-type="fig" rid="F4">4A</xref>) slightly shorter than vertex. Mesonotum 1.34 times longer than pronotum and vertex combined, lateral carinae curved outwards. Forewing (Figs <xref ref-type="fig" rid="F1">1D</xref>, <xref ref-type="fig" rid="F4">4C</xref>) 2.57 times longer than wide, with 11 apical cells and six subapical cells; RP 3 branches, MP with five terminals: MP<sub>11</sub>, MP<sub>12</sub>, MP<sub>2</sub>, MP<sub>3</sub>, and MP<sub>4</sub>, fork MP<sub>1</sub>+MP<sub>2</sub> basad of fork MP<sub>3</sub>+MP<sub>4</sub>. Hind tibia with five lateral spines; chaetotaxy of hind tarsi 6/6.</p><fig id="F4" position="float" orientation="portrait"><object-id xmlns:xlink="http://www.w3.org/1999/xlink" content-type="doi" xlink:type="simple">10.3897/zookeys.1141.84564.figure4</object-id><object-id xmlns:xlink="http://www.w3.org/1999/xlink" content-type="arpha" xlink:type="simple">DEED1206-0861-514F-9341-5DC399B78945</object-id><label>Figure 4.</label><caption><p><italic><tp:taxon-name><tp:taxon-name-part taxon-name-part-type="genus" reg="Andixius">Andixius</tp:taxon-name-part><tp:taxon-name-part taxon-name-part-type="species" reg="gracilispinus">gracilispinus</tp:taxon-name-part></tp:taxon-name></italic> sp. nov., male <bold>A</bold> head and thorax, dorsal view <bold>B</bold> face, ventral view <bold>C</bold> forewing. Scale bars: 0.5 mm (<bold>A, B</bold>); 1.0 mm (<bold>C</bold>).</p></caption><graphic xmlns:xlink="http://www.w3.org/1999/xlink" xlink:href="zookeys-1141-149_article-84564__-g004.jpg" position="float" orientation="portrait" xlink:type="simple" id="oo_797447.jpg"><uri content-type="original_file" xlink:type="simple">https://binary.pensoft.net/fig/797447</uri></graphic></fig><p><bold><italic>Male genitalia</italic>.</bold> Pygofer (Fig. <xref ref-type="fig" rid="F5">5A, C</xref>) symmetrical. Medioventral process rounded protruding in ventral view. Anal segment (Fig. <xref ref-type="fig" rid="F5">5A, D</xref>) asymmetrical, left lobe larger than right lobe, dorsal margin almost straight, apical margin slightly expanded downwards in lateral view; 2.44 times longer than wide in dorsal view; anal style strap-shaped, not beyond anal segment. Gonostyli (Fig. <xref ref-type="fig" rid="F5">5B, C</xref>) ventrally symmetrical; in inner lateral view, middle part slender but base and apex enlarged. Aedeagus (Fig. <xref ref-type="fig" rid="F5">5E–H</xref>) with three processes. In left side view, basal ventral margin of periandrium with a triangular laminal process, of which middle right side concaved heavily, forming two large processes, one directed cephalad, another directed caudad, basal dorsal margin of periandrium with a laminal process, of which near apex of dorsal margin recessed, apex convex, left side of margin dentate; in right side view, apical ventral margin of periandrium projecting, near apex with a long spinose process, curved upwards, directed dorsocephalad; in dorsal view, laminal process grooved, arising at left side of basal dorsal margin of periandrium, left side convex, apical right side rolling, middle part concave in a right angle, apex of periandrium with a long spinose process, slightly curved, directed cephalad; in ventral view, near apex of grooved laminal process with a long spinose process, slightly curved, directed cephalad. Endosoma slightly sclerotized, without process.</p><fig id="F5" position="float" orientation="portrait"><object-id xmlns:xlink="http://www.w3.org/1999/xlink" content-type="doi" xlink:type="simple">10.3897/zookeys.1141.84564.figure5</object-id><object-id xmlns:xlink="http://www.w3.org/1999/xlink" content-type="arpha" xlink:type="simple">79D3BA5E-D3B2-548A-A383-E62F47BFEA42</object-id><label>Figure 5.</label><caption><p><italic><tp:taxon-name><tp:taxon-name-part taxon-name-part-type="genus" reg="Andixius">Andixius</tp:taxon-name-part><tp:taxon-name-part taxon-name-part-type="species" reg="gracilispinus">gracilispinus</tp:taxon-name-part></tp:taxon-name></italic> sp. nov., male <bold>A</bold> genitalia, lateral view <bold>B</bold> gonostyli, lateral view <bold>C</bold> pygofer and gonostyli, ventral view <bold>D</bold> anal segment, dorsal view <bold>E</bold> aedeagus, right side <bold>F</bold> aedeagus, left side <bold>G</bold> aedeagus, dorsal view <bold>H</bold> aedeagus, ventral view. Scale bars: 0.5 mm.</p></caption><graphic xmlns:xlink="http://www.w3.org/1999/xlink" xlink:href="zookeys-1141-149_article-84564__-g005.jpg" position="float" orientation="portrait" xlink:type="simple" id="oo_797448.jpg"><uri content-type="original_file" xlink:type="simple">https://binary.pensoft.net/fig/797448</uri></graphic></fig></tp:treatment-sec><tp:treatment-sec sec-type="distribution" id="SECID0EX5AE"><title>Distribution.</title><p>China (Xizang) (Fig. <xref ref-type="fig" rid="F12">12</xref>).</p></tp:treatment-sec><tp:treatment-sec sec-type="etymology" id="SECID0EB6AE"><title>Etymology.</title><p>The specific name is derived from the Latin adjective <italic>gracilispinus</italic>, referring to the one long spinose process arising from the apical right side of the ventral margin of the periandrium.</p></tp:treatment-sec><tp:treatment-sec sec-type="remarks" id="SECID0EJ6AE"><title>Remarks.</title><p>Male genitalia of <italic><tp:taxon-name><tp:taxon-name-part taxon-name-part-type="genus" reg="Andixius">A.</tp:taxon-name-part><tp:taxon-name-part taxon-name-part-type="species" reg="gracilispinus">gracilispinus</tp:taxon-name-part></tp:taxon-name></italic> sp. nov. are similar to <italic><tp:taxon-name><tp:taxon-name-part taxon-name-part-type="genus" reg="Andixius">A.</tp:taxon-name-part><tp:taxon-name-part taxon-name-part-type="species" reg="venustus">venustus</tp:taxon-name-part></tp:taxon-name></italic> Tsaur &amp; Hsu, 1991 in appearance, but differs in: (1) basal left side of ventral margin of periandrium with a triangular laminal process, of which middle right side concaved heavily, forming two large processes (<italic><tp:taxon-name><tp:taxon-name-part taxon-name-part-type="genus" reg="Andixius">A.</tp:taxon-name-part><tp:taxon-name-part taxon-name-part-type="species" reg="venustus">venustus</tp:taxon-name-part></tp:taxon-name></italic> with a spinose process in the same position); (2) near apical right side of ventral margin of periandrium with a long spinose process, slightly curved (right side of ventral margin of periandrium without spinose process in <italic><tp:taxon-name><tp:taxon-name-part taxon-name-part-type="genus" reg="Andixius">A.</tp:taxon-name-part><tp:taxon-name-part taxon-name-part-type="species" reg="venustus">venustus</tp:taxon-name-part></tp:taxon-name></italic>); (3) basal dorsal margin of periandrium with a grooved laminal process (without process in <italic><tp:taxon-name><tp:taxon-name-part taxon-name-part-type="genus" reg="Andixius">A.</tp:taxon-name-part><tp:taxon-name-part taxon-name-part-type="species" reg="venustus">venustus</tp:taxon-name-part></tp:taxon-name></italic>).</p></tp:treatment-sec><tp:treatment-sec><!--Section generated to contain objects referenced in tp:taxon-treatment.--><fig id="F1" position="float" orientation="portrait"><object-id xmlns:xlink="http://www.w3.org/1999/xlink" content-type="doi" xlink:type="simple">10.3897/zookeys.1141.84564.figure1</object-id><object-id xmlns:xlink="http://www.w3.org/1999/xlink" content-type="arpha" xlink:type="simple">61760E57-18A9-5C7D-A6A9-4B7F5F5174FD</object-id><label>Figure 1.</label><caption><p>New species of <italic><tp:taxon-name><tp:taxon-name-part taxon-name-part-type="genus" reg="Andixius">Andixius</tp:taxon-name-part></tp:taxon-name></italic><bold>A, B</bold><italic><tp:taxon-name><tp:taxon-name-part taxon-name-part-type="genus" reg="Andixius">A.</tp:taxon-name-part><tp:taxon-name-part taxon-name-part-type="species" reg="flagellihamus">flagellihamus</tp:taxon-name-part></tp:taxon-name></italic> sp. nov., male <bold>A</bold> dorsal view <bold>B</bold> lateral view <bold>C, D</bold><italic><tp:taxon-name><tp:taxon-name-part taxon-name-part-type="genus" reg="Andixius">A.</tp:taxon-name-part><tp:taxon-name-part taxon-name-part-type="species" reg="gracilispinus">gracilispinus</tp:taxon-name-part></tp:taxon-name></italic> sp. nov., male <bold>C</bold> dorsal view <bold>D</bold> lateral view <bold>E, F</bold><italic><tp:taxon-name><tp:taxon-name-part taxon-name-part-type="genus" reg="Andixius">A.</tp:taxon-name-part><tp:taxon-name-part taxon-name-part-type="species" reg="productus">productus</tp:taxon-name-part></tp:taxon-name></italic> sp. nov., male <bold>E</bold> dorsal view <bold>F</bold> lateral view <bold>G, H</bold><italic><tp:taxon-name><tp:taxon-name-part taxon-name-part-type="genus" reg="Andixius">A.</tp:taxon-name-part><tp:taxon-name-part taxon-name-part-type="species" reg="truncatus">truncatus</tp:taxon-name-part></tp:taxon-name></italic> sp. nov., male <bold>G</bold> dorsal view <bold>H</bold> lateral view. Scale bars: 0.5 mm.</p></caption><graphic xmlns:xlink="http://www.w3.org/1999/xlink" xlink:href="zookeys-1141-149_article-84564__-g001.jpg" position="float" orientation="portrait" xlink:type="simple" id="oo_797444.jpg"><uri content-type="original_file" xlink:type="simple">https://binary.pensoft.net/fig/797444</uri></graphic></fig><fig id="F12" position="float" orientation="portrait"><object-id xmlns:xlink="http://www.w3.org/1999/xlink" content-type="doi" xlink:type="simple">10.3897/zookeys.1141.84564.figure12</object-id><object-id xmlns:xlink="http://www.w3.org/1999/xlink" content-type="arpha" xlink:type="simple">108C0D5A-339E-5C0C-B7C2-77323C8A961B</object-id><label>Figure 12.</label><caption><p>Geographic distribution of <italic><tp:taxon-name><tp:taxon-name-part taxon-name-part-type="genus" reg="Andixius">Andixius</tp:taxon-name-part></tp:taxon-name></italic> species.</p></caption><graphic xmlns:xlink="http://www.w3.org/1999/xlink" xlink:href="zookeys-1141-149_article-84564__-g012.jpg" position="float" orientation="portrait" xlink:type="simple" id="oo_797455.jpg"><uri content-type="original_file" xlink:type="simple">https://binary.pensoft.net/fig/797455</uri></graphic></fig></tp:treatment-sec></tp:taxon-treatment>
