# Supplementary material for: ﻿Four new species of the genus Andixius Emeljanov & Hayashi (Hemiptera, Fulgoromorpha, Cixiidae) from China
Source: Zookeys. 2023 Jan 19;1141:149–68. doi: 10.3897/zookeys.1141.84564 (PMC10209291; doi:10.3897/zookeys.1141.84564)
Supplement: XML Treatment for Andixius productus [file zookeys.1141.84564-treatment4.xml]

<!DOCTYPE tp:taxon-treatment
  PUBLIC "-//TaxonX//DTD Taxonomic Treatment Publishing DTD v0 20100105//EN" "tax-treatment-NSO.dtd">
<tp:taxon-treatment xmlns:tp="http://www.plazi.org/taxpub"><tp:treatment-meta><kwd-group><label>Taxon classification</label><kwd>
              <named-content content-type="kingdom">Animalia</named-content>
            </kwd><kwd>
              <named-content content-type="order">Hemiptera</named-content>
            </kwd><kwd>
              <named-content content-type="family">Cixiidae</named-content>
            </kwd></kwd-group><mixed-citation publication-type="journal"><person-group><name><surname>Wang</surname><given-names>Xiao-Ya</given-names></name><name><surname>Zhi</surname><given-names>Yan</given-names></name><name><surname>Yang</surname><given-names>Lin</given-names></name><name><surname>Chen</surname><given-names>Xiang-Sheng</given-names></name></person-group><article-title>﻿Four new species of the genus <italic><tp:taxon-name><tp:taxon-name-part taxon-name-part-type="genus" reg="Andixius">Andixius</tp:taxon-name-part></tp:taxon-name></italic> Emeljanov &amp; Hayashi (<tp:taxon-name><tp:taxon-name-part taxon-name-part-type="order">Hemiptera</tp:taxon-name-part></tp:taxon-name>, <tp:taxon-name><tp:taxon-name-part taxon-name-part-type="infraorder">Fulgoromorpha</tp:taxon-name-part></tp:taxon-name>, <tp:taxon-name><tp:taxon-name-part taxon-name-part-type="family">Cixiidae</tp:taxon-name-part></tp:taxon-name>) from China</article-title><source>Zookeys</source><day>19</day><month>01</month><year>2023</year><volume>1141</volume><fpage>149</fpage><lpage>168</lpage><pub-id pub-id-type="doi">10.3897/zookeys.1141.84564</pub-id></mixed-citation></tp:treatment-meta><tp:nomenclature><label>﻿</label><tp:taxon-name>
            <object-id xmlns:xlink="http://www.w3.org/1999/xlink" content-type="arpha" xlink:type="simple">F58ABCA6-C31E-5A1D-A365-33C0937A010C</object-id>
            <tp:taxon-name-part taxon-name-part-type="genus" reg="Andixius">Andixius</tp:taxon-name-part>
            <tp:taxon-name-part taxon-name-part-type="species" reg="productus">productus</tp:taxon-name-part>
            <object-id xmlns:xlink="http://www.w3.org/1999/xlink" content-type="zoobank" xlink:type="simple">https://zoobank.org/AE3FAE97-597C-41D8-92B8-7C8A2CCB5464</object-id>
          </tp:taxon-name><tp:taxon-authority>Wang &amp; Chen</tp:taxon-authority><tp:taxon-status xmlns:xlink="http://www.w3.org/1999/xlink" xlink:type="simple">sp. nov.</tp:taxon-status><xref ref-type="fig" rid="F1">Figs 1E, F</xref><xref ref-type="fig" rid="F6">, 6A–C</xref><xref ref-type="fig" rid="F7">, 7A–H</xref><xref ref-type="fig" rid="F8">, 8A–H</xref></tp:nomenclature><tp:treatment-sec sec-type="type material" id="SECID0EBDAG"><title>Type material.</title><p><bold><italic>Holotype</italic></bold>: ♂, <bold>China</bold>: Xizang Province, Medog County, Damu Town, 80K (<named-content xmlns:xlink="http://www.w3.org/1999/xlink" content-type="dwc:verbatimCoordinates" xlink:type="simple"><named-content content-type="geo-json" specific-use="{&#34;type&#34;:&#34;Point&#34;,&#34;coordinates&#34;:[95.488800,29.623700]}" id="NCID0ERDAG" xlink:type="simple">29.6237°N, 95.4888°E</named-content></named-content>), 18 August 2020, Yongjin Sui leg.; <bold><italic>Paratypes</italic></bold>: 6♂♂ 2♀♀, same data as holotype.</p></tp:treatment-sec><tp:treatment-sec sec-type="description" id="SECID0EZDAG"><title>Description.</title><p>Body length: male 5.71–6.90 mm (<italic>n</italic> = 7), female 7.78–7.90 mm (<italic>n</italic> = 2).</p><p><bold><italic>Coloration</italic>.</bold> General color black-brown (Figs <xref ref-type="fig" rid="F1">1E, F</xref>, <xref ref-type="fig" rid="F6">6A, B</xref>). Eyes black-brown, ocelli faint yellowish brown, semitranslucent. Lateral margin of frons yellowish brown, behind eyes with an off-white spot. Antenna and vertex black-brown. Face and rostrum dark fawn. Pronotum and mesonotum black-brown. Forewing semitranslucent, generally black-brown, veins and stigma yellowish brown, tubercles black-brown; costal vein, in the middle of, behind and near claval fork with deep-brown spots. Hind tibiae light brown. Ventral abdomen brown.</p><fig id="F6" position="float" orientation="portrait"><object-id xmlns:xlink="http://www.w3.org/1999/xlink" content-type="doi" xlink:type="simple">10.3897/zookeys.1141.84564.figure6</object-id><object-id xmlns:xlink="http://www.w3.org/1999/xlink" content-type="arpha" xlink:type="simple">F0206451-3072-5086-8780-D642BE8C6805</object-id><label>Figure 6.</label><caption><p><italic><tp:taxon-name><tp:taxon-name-part taxon-name-part-type="genus" reg="Andixius">Andixius</tp:taxon-name-part><tp:taxon-name-part taxon-name-part-type="species" reg="productus">productus</tp:taxon-name-part></tp:taxon-name></italic> sp. nov., male <bold>A</bold> head and thorax, dorsal view <bold>B</bold> face, ventral view <bold>C</bold> forewing. Scale bars: 0.5 mm (<bold>A, B</bold>); 1.0 mm (<bold>C</bold>).</p></caption><graphic xmlns:xlink="http://www.w3.org/1999/xlink" xlink:href="zookeys-1141-149_article-84564__-g006.jpg" position="float" orientation="portrait" xlink:type="simple" id="oo_797449.jpg"><uri content-type="original_file" xlink:type="simple">https://binary.pensoft.net/fig/797449</uri></graphic></fig><p><bold><italic>Head and thorax</italic>.</bold> Vertex (Figs <xref ref-type="fig" rid="F1">1E</xref>, <xref ref-type="fig" rid="F6">6A</xref>) 1.65 times longer than wide; anterior margin slightly curved, recessed; posterior margin V-shaped, recessed; lateral carinae developed; median carina absent. Frons (Fig. <xref ref-type="fig" rid="F6">6B</xref>) claviform, 2.90 times as long as wide. Pronotum (Figs <xref ref-type="fig" rid="F1">1E</xref>, <xref ref-type="fig" rid="F6">6A</xref>) as long as vertex. Mesonotum 1.21 times longer than pronotum and vertex combined, lateral carinae curved outwards. Forewing (Figs <xref ref-type="fig" rid="F1">1F</xref>, <xref ref-type="fig" rid="F6">6C</xref>) 2.49 times longer than wide, with 13 apical cells and seven subapical cells; RP 3 branches, MP with five terminals: MP<sub>11</sub>, MP<sub>12</sub>, MP<sub>2</sub>, MP<sub>3</sub>, and MP<sub>4</sub>, fork MP<sub>1</sub>+MP<sub>2</sub> basad of fork MP<sub>3</sub>+MP<sub>4</sub>. Hind tibia with five lateral spines; chaetotaxy of hind tarsi 6/5.</p><p><bold><italic>Male genitalia</italic>.</bold> Pygofer (Fig. <xref ref-type="fig" rid="F7">7A, C</xref>) symmetrical. Medioventral process rounded protruding in ventral view. Anal segment (Fig. <xref ref-type="fig" rid="F7">7A, D</xref>) long, tubular, with dorsal margin almost straight and apical margin slightly expanded downwards in lateral view; 2.67 times longer than wide in dorsal view; anal style strap-shaped, not beyond anal segment. Gonostyli (Fig. <xref ref-type="fig" rid="F7">7B, C</xref>) symmetrical ventrally, inner margin with a small spinose process near base, apex enlarged; in lateral view, near apex bending upwards. Aedeagus (Fig. <xref ref-type="fig" rid="F7">7E–H</xref>) with seven processes. In left side view, periandrium with an expanded laminal process around the left side and dorsal margin of periandrium; ventral margin of the expanded structure with two spinose processes, upper one slender, slightly curved, directed ventrocephalad, lower one small, directed ventrad; in right side view, apical ventral margin of periandrium projecting, the process expanded downwards, apex bifurcated, forming two spinose processes, the dorsal one long, another short, directed cephalad, the right side of the process with a long spinose process, bending around the periandrium, directed left-dorsocephalad, apical dorsal margin of periandrium with a long spinose process, near apex slightly curved upwards, directed dorsocephalad; in dorsal view, laminal process covering dorsal margin, middle part of periandrium with a thick, long spinose process, slightly curved, directed cephalad. Endosoma short, slightly sclerotized, without process.</p><fig id="F7" position="float" orientation="portrait"><object-id xmlns:xlink="http://www.w3.org/1999/xlink" content-type="doi" xlink:type="simple">10.3897/zookeys.1141.84564.figure7</object-id><object-id xmlns:xlink="http://www.w3.org/1999/xlink" content-type="arpha" xlink:type="simple">10C9100F-7825-573C-9E6D-0E9E12A0AB7A</object-id><label>Figure 7.</label><caption><p><italic><tp:taxon-name><tp:taxon-name-part taxon-name-part-type="genus" reg="Andixius">Andixius</tp:taxon-name-part><tp:taxon-name-part taxon-name-part-type="species" reg="productus">productus</tp:taxon-name-part></tp:taxon-name></italic> sp. nov., male <bold>A</bold> genitalia, lateral view <bold>B</bold> gonostyli, lateral view <bold>C</bold> pygofer and gonostyli, ventral view <bold>D</bold> anal segment, dorsal view <bold>E</bold> aedeagus, right side <bold>F</bold> aedeagus, left side <bold>G</bold> aedeagus, dorsal view <bold>H</bold> aedeagus, ventral view. Scale bars: 0.5 mm.</p></caption><graphic xmlns:xlink="http://www.w3.org/1999/xlink" xlink:href="zookeys-1141-149_article-84564__-g007.jpg" position="float" orientation="portrait" xlink:type="simple" id="oo_797450.jpg"><uri content-type="original_file" xlink:type="simple">https://binary.pensoft.net/fig/797450</uri></graphic></fig><p><bold><italic>Female genitalia</italic>.</bold> Tergite IX (Fig. <xref ref-type="fig" rid="F8">8A, B, D</xref>) moderately sclerotized, with a large nearly elliptical wax plate. Anal segment (Fig. <xref ref-type="fig" rid="F8">8C</xref>) rectangular, 2.43 times longer than wide in dorsal view, anal style linguiform. Gonapophysis IX (Fig. <xref ref-type="fig" rid="F8">8F</xref>) with one middle tooth; distance ratio between middle tooth to apex and length of denticulate portion is 1.98. Gonoplac (Fig. <xref ref-type="fig" rid="F8">8G</xref>) rod-like, 4.44 times longer than wide in lateral view. Posterior vagina pattern as shown in Fig. <xref ref-type="fig" rid="F8">8H</xref>.</p><fig id="F8" position="float" orientation="portrait"><object-id xmlns:xlink="http://www.w3.org/1999/xlink" content-type="doi" xlink:type="simple">10.3897/zookeys.1141.84564.figure8</object-id><object-id xmlns:xlink="http://www.w3.org/1999/xlink" content-type="arpha" xlink:type="simple">548E9DE3-07AD-53AF-9E9A-5890D27109BA</object-id><label>Figure 8.</label><caption><p><italic><tp:taxon-name><tp:taxon-name-part taxon-name-part-type="genus" reg="Andixius">Andixius</tp:taxon-name-part><tp:taxon-name-part taxon-name-part-type="species" reg="productus">productus</tp:taxon-name-part></tp:taxon-name></italic> sp. nov., female <bold>A</bold> genitalia, lateral view <bold>B</bold> genitalia, ventral view <bold>C</bold> anal segment, dorsal view <bold>D</bold> tergite IX, caudal view <bold>E</bold> gonapophysis VIII and gonocoxa VIII, dorsal view <bold>F</bold> gonapophysis IX, lateral view <bold>G</bold> gonoplac, inner lateral view <bold>H</bold> posterior vagina, ventral view. Scale bars: 0.5 mm.</p></caption><graphic xmlns:xlink="http://www.w3.org/1999/xlink" xlink:href="zookeys-1141-149_article-84564__-g008.jpg" position="float" orientation="portrait" xlink:type="simple" id="oo_797451.jpg"><uri content-type="original_file" xlink:type="simple">https://binary.pensoft.net/fig/797451</uri></graphic></fig></tp:treatment-sec><tp:treatment-sec sec-type="distribution" id="SECID0ELLAG"><title>Distribution.</title><p>China (Xizang) (Fig. <xref ref-type="fig" rid="F12">12</xref>).</p></tp:treatment-sec><tp:treatment-sec sec-type="etymology" id="SECID0EVLAG"><title>Etymology.</title><p>The specific name is derived from the Latin adjective <italic>productus</italic>, referring to the one long spinose process arising from the apical ventral margin of the periandrium.</p></tp:treatment-sec><tp:treatment-sec sec-type="remarks" id="SECID0E4LAG"><title>Remarks.</title><p>Male genitalia of <italic><tp:taxon-name><tp:taxon-name-part taxon-name-part-type="genus" reg="Andixius">A.</tp:taxon-name-part><tp:taxon-name-part taxon-name-part-type="species" reg="productus">productus</tp:taxon-name-part></tp:taxon-name></italic> sp. nov. are similar to <italic><tp:taxon-name><tp:taxon-name-part taxon-name-part-type="genus" reg="Andixius">A.</tp:taxon-name-part><tp:taxon-name-part taxon-name-part-type="species" reg="trifurcus">trifurcus</tp:taxon-name-part></tp:taxon-name></italic> Zhi &amp; Chen, 2018, but differs in: (1) periandrium with an expanded laminal process around the left side and dorsal margin of periandrium (laminal process around the left side, dorsal margin and ventral margin in <italic><tp:taxon-name><tp:taxon-name-part taxon-name-part-type="genus" reg="Andixius">A.</tp:taxon-name-part><tp:taxon-name-part taxon-name-part-type="species" reg="trifurcus">trifurcus</tp:taxon-name-part></tp:taxon-name></italic>); (2) basal ventral margin of periandrium with laminal process, of which ventral margin with two processes (<italic><tp:taxon-name><tp:taxon-name-part taxon-name-part-type="genus" reg="Andixius">A.</tp:taxon-name-part><tp:taxon-name-part taxon-name-part-type="species" reg="trifurcus">trifurcus</tp:taxon-name-part></tp:taxon-name></italic> with three long spinose processes in the same position); (3) right side of ventral margin of periandrium with three spinose processes (right side of middle part of periandrium with a spinose process in <italic><tp:taxon-name><tp:taxon-name-part taxon-name-part-type="genus" reg="Andixius">A.</tp:taxon-name-part><tp:taxon-name-part taxon-name-part-type="species" reg="trifurcus">trifurcus</tp:taxon-name-part></tp:taxon-name></italic>); (4) middle part of periandrium with a thick and long spinose process (without process in <italic><tp:taxon-name><tp:taxon-name-part taxon-name-part-type="genus" reg="Andixius">A.</tp:taxon-name-part><tp:taxon-name-part taxon-name-part-type="species" reg="trifurcus">trifurcus</tp:taxon-name-part></tp:taxon-name></italic>).</p></tp:treatment-sec><tp:treatment-sec><!--Section generated to contain objects referenced in tp:taxon-treatment.--><fig id="F1" position="float" orientation="portrait"><object-id xmlns:xlink="http://www.w3.org/1999/xlink" content-type="doi" xlink:type="simple">10.3897/zookeys.1141.84564.figure1</object-id><object-id xmlns:xlink="http://www.w3.org/1999/xlink" content-type="arpha" xlink:type="simple">61760E57-18A9-5C7D-A6A9-4B7F5F5174FD</object-id><label>Figure 1.</label><caption><p>New species of <italic><tp:taxon-name><tp:taxon-name-part taxon-name-part-type="genus" reg="Andixius">Andixius</tp:taxon-name-part></tp:taxon-name></italic><bold>A, B</bold><italic><tp:taxon-name><tp:taxon-name-part taxon-name-part-type="genus" reg="Andixius">A.</tp:taxon-name-part><tp:taxon-name-part taxon-name-part-type="species" reg="flagellihamus">flagellihamus</tp:taxon-name-part></tp:taxon-name></italic> sp. nov., male <bold>A</bold> dorsal view <bold>B</bold> lateral view <bold>C, D</bold><italic><tp:taxon-name><tp:taxon-name-part taxon-name-part-type="genus" reg="Andixius">A.</tp:taxon-name-part><tp:taxon-name-part taxon-name-part-type="species" reg="gracilispinus">gracilispinus</tp:taxon-name-part></tp:taxon-name></italic> sp. nov., male <bold>C</bold> dorsal view <bold>D</bold> lateral view <bold>E, F</bold><italic><tp:taxon-name><tp:taxon-name-part taxon-name-part-type="genus" reg="Andixius">A.</tp:taxon-name-part><tp:taxon-name-part taxon-name-part-type="species" reg="productus">productus</tp:taxon-name-part></tp:taxon-name></italic> sp. nov., male <bold>E</bold> dorsal view <bold>F</bold> lateral view <bold>G, H</bold><italic><tp:taxon-name><tp:taxon-name-part taxon-name-part-type="genus" reg="Andixius">A.</tp:taxon-name-part><tp:taxon-name-part taxon-name-part-type="species" reg="truncatus">truncatus</tp:taxon-name-part></tp:taxon-name></italic> sp. nov., male <bold>G</bold> dorsal view <bold>H</bold> lateral view. Scale bars: 0.5 mm.</p></caption><graphic xmlns:xlink="http://www.w3.org/1999/xlink" xlink:href="zookeys-1141-149_article-84564__-g001.jpg" position="float" orientation="portrait" xlink:type="simple" id="oo_797444.jpg"><uri content-type="original_file" xlink:type="simple">https://binary.pensoft.net/fig/797444</uri></graphic></fig><fig id="F12" position="float" orientation="portrait"><object-id xmlns:xlink="http://www.w3.org/1999/xlink" content-type="doi" xlink:type="simple">10.3897/zookeys.1141.84564.figure12</object-id><object-id xmlns:xlink="http://www.w3.org/1999/xlink" content-type="arpha" xlink:type="simple">108C0D5A-339E-5C0C-B7C2-77323C8A961B</object-id><label>Figure 12.</label><caption><p>Geographic distribution of <italic><tp:taxon-name><tp:taxon-name-part taxon-name-part-type="genus" reg="Andixius">Andixius</tp:taxon-name-part></tp:taxon-name></italic> species.</p></caption><graphic xmlns:xlink="http://www.w3.org/1999/xlink" xlink:href="zookeys-1141-149_article-84564__-g012.jpg" position="float" orientation="portrait" xlink:type="simple" id="oo_797455.jpg"><uri content-type="original_file" xlink:type="simple">https://binary.pensoft.net/fig/797455</uri></graphic></fig></tp:treatment-sec></tp:taxon-treatment>
