# Supplementary material for: ﻿Four new species of the genus Andixius Emeljanov & Hayashi (Hemiptera, Fulgoromorpha, Cixiidae) from China
Source: Zookeys. 2023 Jan 19;1141:149–68. doi: 10.3897/zookeys.1141.84564 (PMC10209291; doi:10.3897/zookeys.1141.84564)
Supplement: XML Treatment for Andixius truncatus [file zookeys.1141.84564-treatment5.xml]

<!DOCTYPE tp:taxon-treatment
  PUBLIC "-//TaxonX//DTD Taxonomic Treatment Publishing DTD v0 20100105//EN" "tax-treatment-NSO.dtd">
<tp:taxon-treatment xmlns:tp="http://www.plazi.org/taxpub"><tp:treatment-meta><kwd-group><label>Taxon classification</label><kwd>
              <named-content content-type="kingdom">Animalia</named-content>
            </kwd><kwd>
              <named-content content-type="order">Hemiptera</named-content>
            </kwd><kwd>
              <named-content content-type="family">Cixiidae</named-content>
            </kwd></kwd-group><mixed-citation publication-type="journal"><person-group><name><surname>Wang</surname><given-names>Xiao-Ya</given-names></name><name><surname>Zhi</surname><given-names>Yan</given-names></name><name><surname>Yang</surname><given-names>Lin</given-names></name><name><surname>Chen</surname><given-names>Xiang-Sheng</given-names></name></person-group><article-title>﻿Four new species of the genus <italic><tp:taxon-name><tp:taxon-name-part taxon-name-part-type="genus" reg="Andixius">Andixius</tp:taxon-name-part></tp:taxon-name></italic> Emeljanov &amp; Hayashi (<tp:taxon-name><tp:taxon-name-part taxon-name-part-type="order">Hemiptera</tp:taxon-name-part></tp:taxon-name>, <tp:taxon-name><tp:taxon-name-part taxon-name-part-type="infraorder">Fulgoromorpha</tp:taxon-name-part></tp:taxon-name>, <tp:taxon-name><tp:taxon-name-part taxon-name-part-type="family">Cixiidae</tp:taxon-name-part></tp:taxon-name>) from China</article-title><source>Zookeys</source><day>19</day><month>01</month><year>2023</year><volume>1141</volume><fpage>149</fpage><lpage>168</lpage><pub-id pub-id-type="doi">10.3897/zookeys.1141.84564</pub-id></mixed-citation></tp:treatment-meta><tp:nomenclature><label>﻿</label><tp:taxon-name>
            <object-id xmlns:xlink="http://www.w3.org/1999/xlink" content-type="arpha" xlink:type="simple">6AAFC595-BABB-5FB0-862A-EE78D8C83C99</object-id>
            <tp:taxon-name-part taxon-name-part-type="genus" reg="Andixius">Andixius</tp:taxon-name-part>
            <tp:taxon-name-part taxon-name-part-type="species" reg="truncatus">truncatus</tp:taxon-name-part>
            <object-id xmlns:xlink="http://www.w3.org/1999/xlink" content-type="zoobank" xlink:type="simple">https://zoobank.org/1EE35403-E65B-43C5-B171-54C7CC313B23</object-id>
          </tp:taxon-name><tp:taxon-authority>Wang &amp; Chen</tp:taxon-authority><tp:taxon-status xmlns:xlink="http://www.w3.org/1999/xlink" xlink:type="simple">sp. nov.</tp:taxon-status><xref ref-type="fig" rid="F1">Figs 1G, H</xref><xref ref-type="fig" rid="F9">, 9A–C</xref><xref ref-type="fig" rid="F10">, 10A–H</xref><xref ref-type="fig" rid="F11">, 11A–H</xref></tp:nomenclature><tp:treatment-sec sec-type="type material" id="SECID0E6PAG"><title>Type material.</title><p><bold><italic>Holotype</italic></bold>: ♂, <bold>China</bold>: Guangxi Province, Longsheng County, Huaping National Natural Reserve (<named-content xmlns:xlink="http://www.w3.org/1999/xlink" content-type="dwc:verbatimCoordinates" xlink:type="simple"><named-content content-type="geo-json" specific-use="{&#34;type&#34;:&#34;Point&#34;,&#34;coordinates&#34;:[109.941700,25.604600]}" id="NCID0EPQAG" xlink:type="simple">25.6046°N, 109.9417°E</named-content></named-content>), 18 July 2020, Xiaoya Wang, Yongjin Sui, Zhicheng Zhou and Jing Wang leg.; <bold><italic>Paratypes</italic></bold>: 9♂♂ 5♀♀, same data as holotype.</p></tp:treatment-sec><tp:treatment-sec sec-type="description" id="SECID0EXQAG"><title>Description.</title><p>Body length: male 6.56–7.20 mm (<italic>n</italic> = 10), female 7.25–8.86 mm (<italic>n</italic> = 5).</p><p><bold><italic>Coloration</italic>.</bold> General color black-brown (Figs <xref ref-type="fig" rid="F1">1G, H</xref>, <xref ref-type="fig" rid="F9">9A, B</xref>). Eyes yellowish brown, ocelli faintly yellow, semitranslucent. Lateral margin of frons yellowish white, behind eyes with two brown spots. Antenna, vertex, face, and rostrum fawn. Pronotum fawn. Mesonotum yellowish brown. Forewing semitranslucent, generally black-brown; stigma fawn; veins and tubercles the same color as the wing surface; slightly below stigma and near claval fork with an irregular, yellowish-white spot; apical half of wing light brown. Hind tibiae yellowish brown. Ventral abdomen yellowish brown.</p><fig id="F9" position="float" orientation="portrait"><object-id xmlns:xlink="http://www.w3.org/1999/xlink" content-type="doi" xlink:type="simple">10.3897/zookeys.1141.84564.figure9</object-id><object-id xmlns:xlink="http://www.w3.org/1999/xlink" content-type="arpha" xlink:type="simple">9DFB2743-415C-5E30-9C5F-D18CFAA7C965</object-id><label>Figure 9.</label><caption><p><italic><tp:taxon-name><tp:taxon-name-part taxon-name-part-type="genus" reg="Andixius">Andixius</tp:taxon-name-part><tp:taxon-name-part taxon-name-part-type="species" reg="truncatus">truncatus</tp:taxon-name-part></tp:taxon-name></italic> sp. nov., male <bold>A</bold> head and thorax, dorsal view <bold>B</bold> face, ventral view <bold>C</bold> forewing. Scale bars: 0.5 mm (<bold>A, B</bold>); 1.0 mm (<bold>C</bold>).</p></caption><graphic xmlns:xlink="http://www.w3.org/1999/xlink" xlink:href="zookeys-1141-149_article-84564__-g009.jpg" position="float" orientation="portrait" xlink:type="simple" id="oo_797452.jpg"><uri content-type="original_file" xlink:type="simple">https://binary.pensoft.net/fig/797452</uri></graphic></fig><p><bold><italic>Head and thorax</italic>.</bold> Vertex (Figs <xref ref-type="fig" rid="F1">1G</xref>, <xref ref-type="fig" rid="F9">9A</xref>) 2.76 times longer than wide; anterior margin slightly curved recessed, posterior margin U-shaped, recessed; lateral carinae developed; median carina absent. Frons (Fig. <xref ref-type="fig" rid="F9">9B</xref>) claviform, 3.00 times as long as wide. Pronotum (Figs <xref ref-type="fig" rid="F1">1G</xref>, <xref ref-type="fig" rid="F9">9A</xref>) slightly shorter than vertex. Mesonotum 1.08 times slightly longer than pronotum and vertex combined, lateral carinae curved outwards. Forewing (Figs <xref ref-type="fig" rid="F1">1H</xref>, <xref ref-type="fig" rid="F9">9C</xref>) 2.74 times longer than wide, with 12 apical cells and seven subapical cells; RP 3 branches, MP with five terminals: MP<sub>11</sub>, MP<sub>12</sub>, MP<sub>2</sub>, MP<sub>3</sub>, and MP<sub>4</sub>, fork MP<sub>1</sub>+MP<sub>2</sub> basad of fork MP<sub>3</sub>+MP<sub>4</sub>. Hind tibia with four lateral spines; chaetotaxy of hind tarsi 8/8.</p><p><bold><italic>Male genitalia</italic>.</bold> Pygofer (Fig. <xref ref-type="fig" rid="F10">10A, C</xref>) symmetrical. Medioventral process rounded protruding in ventral view. Anal segment (Fig. <xref ref-type="fig" rid="F10">10A, D</xref>) tubular, dorsal margin almost straight, ventral margin slightly curved, right lobe larger than left lobe in lateral view; 1.81 times longer than wide in dorsal view; anal style strap-shaped, not beyond anal segment. Gonostyli (Fig. <xref ref-type="fig" rid="F10">10B, C</xref>) symmetrical ventrally, inner margin with a small process near base; in lateral view, apex enlarged and foot-shaped. Aedeagus (Fig. <xref ref-type="fig" rid="F10">10E–H</xref>) with three processes. In left side view, apex of periandrium with laminal process, apex rounded; in right side view, ventral margin of periandrium with a long, broad laminal process, apex truncated, margin with small teeth, directed cephalad, with endosoma curving ventrally at a right angle; in dorsal view, base of endosoma with a long spinose process, slightly curved, directed dorsocephalad.</p><fig id="F10" position="float" orientation="portrait"><object-id xmlns:xlink="http://www.w3.org/1999/xlink" content-type="doi" xlink:type="simple">10.3897/zookeys.1141.84564.figure10</object-id><object-id xmlns:xlink="http://www.w3.org/1999/xlink" content-type="arpha" xlink:type="simple">DE0D4B55-7F53-588A-A976-473F66DFBF8E</object-id><label>Figure 10.</label><caption><p><italic><tp:taxon-name><tp:taxon-name-part taxon-name-part-type="genus" reg="Andixius">Andixius</tp:taxon-name-part><tp:taxon-name-part taxon-name-part-type="species" reg="truncatus">truncatus</tp:taxon-name-part></tp:taxon-name></italic> sp. nov., male <bold>A</bold> genitalia, lateral view <bold>B</bold> gonostyli, lateral view <bold>C</bold> pygofer and gonostyli, ventral view <bold>D</bold> anal segment, dorsal view <bold>E</bold> aedeagus, right side <bold>F</bold> aedeagus, left side <bold>G</bold> aedeagus, dorsal view <bold>H</bold> aedeagus, ventral view. Scale bars: 0.5 mm.</p></caption><graphic xmlns:xlink="http://www.w3.org/1999/xlink" xlink:href="zookeys-1141-149_article-84564__-g010.jpg" position="float" orientation="portrait" xlink:type="simple" id="oo_797453.jpg"><uri content-type="original_file" xlink:type="simple">https://binary.pensoft.net/fig/797453</uri></graphic></fig><p><bold><italic>Female genitalia</italic>.</bold> Tergite IX (Fig. <xref ref-type="fig" rid="F11">11A, B, D</xref>) moderately sclerotized, with a large, nearly circular wax plate. Anal segment (Fig. <xref ref-type="fig" rid="F11">11C</xref>) rectangular, 1.60 times longer than wide in dorsal view, anal style linguiform. Gonapophysis IX (Fig. <xref ref-type="fig" rid="F11">11F</xref>) with one middle tooth; distance ratio between middle tooth to apex and length of denticulate portion is 2.70. Gonoplac (Fig. <xref ref-type="fig" rid="F11">11G</xref>) rod-like, 4.3 times longer than wide in lateral view. Posterior vagina pattern as shown in Fig. <xref ref-type="fig" rid="F11">11H</xref>.</p><fig id="F11" position="float" orientation="portrait"><object-id xmlns:xlink="http://www.w3.org/1999/xlink" content-type="doi" xlink:type="simple">10.3897/zookeys.1141.84564.figure11</object-id><object-id xmlns:xlink="http://www.w3.org/1999/xlink" content-type="arpha" xlink:type="simple">AF9C9F25-8DB8-5020-9E64-7C1916167223</object-id><label>Figure 11.</label><caption><p><italic><tp:taxon-name><tp:taxon-name-part taxon-name-part-type="genus" reg="Andixius">Andixius</tp:taxon-name-part><tp:taxon-name-part taxon-name-part-type="species" reg="truncatus">truncatus</tp:taxon-name-part></tp:taxon-name></italic> sp. nov., female <bold>A</bold> genitalia, lateral view <bold>B</bold> genitalia, ventral view <bold>C</bold> anal segment, dorsal view <bold>D</bold> tergite IX, caudal view <bold>E</bold> gonapophysis VIII and gonocoxa VIII, dorsal view <bold>F</bold> gonapophysis IX, lateral view <bold>G</bold> gonoplac, inner lateral view <bold>H</bold> posterior vagina, ventral view. Scale bars: 0.5 mm.</p></caption><graphic xmlns:xlink="http://www.w3.org/1999/xlink" xlink:href="zookeys-1141-149_article-84564__-g011.jpg" position="float" orientation="portrait" xlink:type="simple" id="oo_797454.jpg"><uri content-type="original_file" xlink:type="simple">https://binary.pensoft.net/fig/797454</uri></graphic></fig></tp:treatment-sec><tp:treatment-sec sec-type="distribution" id="SECID0EJYAG"><title>Distribution.</title><p>China (Guangxi) (Fig. <xref ref-type="fig" rid="F12">12</xref>).</p><fig id="F12" position="float" orientation="portrait"><object-id xmlns:xlink="http://www.w3.org/1999/xlink" content-type="doi" xlink:type="simple">10.3897/zookeys.1141.84564.figure12</object-id><object-id xmlns:xlink="http://www.w3.org/1999/xlink" content-type="arpha" xlink:type="simple">108C0D5A-339E-5C0C-B7C2-77323C8A961B</object-id><label>Figure 12.</label><caption><p>Geographic distribution of <italic><tp:taxon-name><tp:taxon-name-part taxon-name-part-type="genus" reg="Andixius">Andixius</tp:taxon-name-part></tp:taxon-name></italic> species.</p></caption><graphic xmlns:xlink="http://www.w3.org/1999/xlink" xlink:href="zookeys-1141-149_article-84564__-g012.jpg" position="float" orientation="portrait" xlink:type="simple" id="oo_797455.jpg"><uri content-type="original_file" xlink:type="simple">https://binary.pensoft.net/fig/797455</uri></graphic></fig></tp:treatment-sec><tp:treatment-sec sec-type="etymology" id="SECID0EHZAG"><title>Etymology.</title><p>The specific name is derived from the Latin adjective <italic>truncatus</italic>, referring to the ventral margin of periandrium with a long, broad laminal process having a truncated apex.</p></tp:treatment-sec><tp:treatment-sec sec-type="remarks" id="SECID0EPZAG"><title>Remarks.</title><p>This species can be distinguished from the other <italic><tp:taxon-name><tp:taxon-name-part taxon-name-part-type="genus" reg="Andixius">Andixius</tp:taxon-name-part></tp:taxon-name></italic> species by the following characters: forewing general black-brown, with an irregular yellowish-white spot slightly below stigma and near claval fork; ventral margin of periandrium with a long and broad laminal process, apex truncated, margin with small teeth; endosoma curving ventrally in right angle, base of dorsal margin with a long spinose process.</p></tp:treatment-sec><tp:treatment-sec><!--Section generated to contain objects referenced in tp:taxon-treatment.--><fig id="F1" position="float" orientation="portrait"><object-id xmlns:xlink="http://www.w3.org/1999/xlink" content-type="doi" xlink:type="simple">10.3897/zookeys.1141.84564.figure1</object-id><object-id xmlns:xlink="http://www.w3.org/1999/xlink" content-type="arpha" xlink:type="simple">61760E57-18A9-5C7D-A6A9-4B7F5F5174FD</object-id><label>Figure 1.</label><caption><p>New species of <italic><tp:taxon-name><tp:taxon-name-part taxon-name-part-type="genus" reg="Andixius">Andixius</tp:taxon-name-part></tp:taxon-name></italic><bold>A, B</bold><italic><tp:taxon-name><tp:taxon-name-part taxon-name-part-type="genus" reg="Andixius">A.</tp:taxon-name-part><tp:taxon-name-part taxon-name-part-type="species" reg="flagellihamus">flagellihamus</tp:taxon-name-part></tp:taxon-name></italic> sp. nov., male <bold>A</bold> dorsal view <bold>B</bold> lateral view <bold>C, D</bold><italic><tp:taxon-name><tp:taxon-name-part taxon-name-part-type="genus" reg="Andixius">A.</tp:taxon-name-part><tp:taxon-name-part taxon-name-part-type="species" reg="gracilispinus">gracilispinus</tp:taxon-name-part></tp:taxon-name></italic> sp. nov., male <bold>C</bold> dorsal view <bold>D</bold> lateral view <bold>E, F</bold><italic><tp:taxon-name><tp:taxon-name-part taxon-name-part-type="genus" reg="Andixius">A.</tp:taxon-name-part><tp:taxon-name-part taxon-name-part-type="species" reg="productus">productus</tp:taxon-name-part></tp:taxon-name></italic> sp. nov., male <bold>E</bold> dorsal view <bold>F</bold> lateral view <bold>G, H</bold><italic><tp:taxon-name><tp:taxon-name-part taxon-name-part-type="genus" reg="Andixius">A.</tp:taxon-name-part><tp:taxon-name-part taxon-name-part-type="species" reg="truncatus">truncatus</tp:taxon-name-part></tp:taxon-name></italic> sp. nov., male <bold>G</bold> dorsal view <bold>H</bold> lateral view. Scale bars: 0.5 mm.</p></caption><graphic xmlns:xlink="http://www.w3.org/1999/xlink" xlink:href="zookeys-1141-149_article-84564__-g001.jpg" position="float" orientation="portrait" xlink:type="simple" id="oo_797444.jpg"><uri content-type="original_file" xlink:type="simple">https://binary.pensoft.net/fig/797444</uri></graphic></fig></tp:treatment-sec></tp:taxon-treatment>
